# Supplementary material for: Copper Phthalocyanine Chemiresistors as Industrial NO2 Alarms
Source: Sensors (Basel). 2025 May 7;25(9):2955. doi: 10.3390/s25092955 (PMC12074087; doi:10.3390/s25092955)
Supplement: Supplementary file 1 [file sensors-25-02955-s001.zip]

Archive with 1 entries (1 files):
- sensors-3571249-supplementary.pdf
